# Supplementary material for: Rational Design of Amino Acid-Modified Halide Perovskites for Highly Efficient and Cost-Effective Light-Emitting Diodes
Source: Materials (Basel). 2025 Oct 31;18(21):4982. doi: 10.3390/ma18214982 (PMC12608446; doi:10.3390/ma18214982)
Supplement: Supplementary file 1 [file materials-18-04982-s001.zip]

Archive with 1 entries (1 files):
- materials-3945156-supplementary.pdf
